# Supplementary material for: Prediction of Mechanical Properties of Highly Functional Lightweight Fiber-Reinforced Concrete Based on Deep Neural Network and Ensemble Regression Trees Methods
Source: Materials (Basel). 2022 Sep 28;15(19):6740. doi: 10.3390/ma15196740 (PMC9573277; doi:10.3390/ma15196740)
Supplement: Supplementary file 1 [file materials-15-06740-s001.zip]

Archive with 1 entries (1 files):
- materials-1900867-supplementary.xlsx
