# Supplementary material for: Prediction of Mechanical Properties of Highly Functional Lightweight Fiber-Reinforced Concrete Based on Deep Neural Network and Ensemble Regression Trees Methods
Source: Materials (Basel). 2022 Sep 28;15(19):6740. doi: 10.3390/ma15196740 (PMC9573277; doi:10.3390/ma15196740)
Supplement: Supplementary file 1 [file materials-15-06740-s001.zip › materials-1900867-supplementary.xlsx]

## Sheet: Лист1
No.	Glass fiber content	Fiber distribution method	Cubic compressive strength	Prismatic compressive strength	Flexural tensile strength	Axial tensile strength
1	0	1	40.3	28.6	3	2.9
2	0	1	41	28.9	3.1	3
3	0	1	40.9	28	3	2.8
4	0	2	41.2	29.7	3.5	3.1
5	0	2	42.2	29.1	3.1	3
6	0	2	42	30.2	3.2	3.2
7	0	3	41	28.7	3	3.1
8	0	3	40.7	29.7	3	2.9
9	0	3	40.2	28.7	3.1	3
10	0.5	1	42.3	31.3	4.8	3
11	0.5	1	41.4	32.2	5	3.1
12	0.5	1	42	32.9	5.1	3
13	0.5	2	43.2	33.1	5.2	3.2
14	0.5	2	43.5	33.2	5.4	3.3
15	0.5	2	42.1	33	5.5	3.2
16	0.5	3	41.5	31.2	5.2	3
17	0.5	3	42.6	31	5.3	3
18	0.5	3	42	31.2	5	3.1
19	1	1	43.6	32.1	4.9	3.5
20	1	1	43.8	32.2	5.1	3.6
21	1	1	42.9	31.9	5	3.6
22	1	2	44.1	32.5	5.2	3.7
23	1	2	44.9	32.7	5.3	3.8
24	1	2	45.9	32.6	5.4	4
25	1	3	45	32	5.2	3.9
26	1	3	44.8	32	5	3.6
27	1	3	45	32.3	5	3.7
28	1.5	1	45.8	34.4	6.87	4.122
29	1.5	1	44.7	33.5	6.705	4.023
30	1.5	1	44	33	6.6	3.96
31	1.5	2	46.8	35.1	7.02	4.212
32	1.5	2	47.8	35.9	7.17	4.302
33	1.5	2	46.7	34	6.795	4.077
34	1.5	3	46.1	34.6	6.915	4.149
35	1.5	3	46.9	35.2	7.035	4.221
36	1.5	3	45.3	34	6.795	4.077
37	2	1	47.9	35.9	8.143	5.748
38	2	1	46.8	35.1	7.956	5.616
39	2	1	46.5	34.9	7.905	5.58
40	2	2	48.9	36.7	8.313	5.868
41	2	2	47.2	35.4	8.024	5.664
42	2	2	49.1	36.8	8.347	5.892
43	2	3	46.9	35.2	7.973	5.628
44	2	3	48.2	36.2	8.194	5.784
45	2	3	48	36	8.16	5.76
46	2.5	1	48.6	36.5	10.2	6.8
47	2.5	1	49.7	37.3	10.4	7
48	2.5	1	47.9	35.9	10.1	6.7
49	2.5	2	49.8	37.4	10.5	7
50	2.5	2	49.7	37.3	10.4	7
51	2.5	2	48.7	36.5	10.2	6.8
52	2.5	3	47.8	35.9	10	6.7
53	2.5	3	48	36	10.1	6.7
54	2.5	3	48	36	10.1	6.7
55	3	1	51.2	38.4	11.2	7
56	3	1	51.3	38	11.8	7.1
57	3	1	52.5	39.2	12	7.2
58	3	2	54.5	40.3	12.6	7.3
59	3	2	54.6	41.2	12.7	7.4
60	3	2	55.8	42.5	12	7.4
61	3	3	53.4	41.7	12.3	7.1
62	3	3	54.9	40.2	12.5	7.2
63	3	3	54	40.3	12	7
64	3.5	1	54.9	39.8	11.7	7.3
65	3.5	1	53.2	40.2	11.9	7.4
66	3.5	1	54.1	41.2	12	7.1
67	3.5	2	56.5	43.4	13.1	7.5
68	3.5	2	56.4	43.5	13.4	7.6
69	3.5	2	57.8	42.3	13.6	7.7
70	3.5	3	56.7	42.3	12.8	7.5
71	3.5	3	56.9	42.9	13	7.4
72	3.5	3	55.7	43	12.6	7.3
73	4	1	55.1	43	13.4	7.5
74	4	1	55	43.8	14.7	7.6
75	4	1	55.4	42.8	13	7.9
76	4	2	55.1	43.7	14.8	8
77	4	2	54.9	44	15	8.9
78	4	2	55.8	44.1	15.8	8.8
79	4	3	54.9	43.5	16	8.1
80	4	3	53.1	43	15.8	8.2
81	4	3	54.6	42.8	15.1	8.3
82	4.5	1	52.3	40.4	13.5	7.4
83	4.5	1	53.1	41.2	13	7.2
84	4.5	1	50.2	40.3	12.9	7.3
85	4.5	2	50.5	41.2	13.3	7.4
86	4.5	2	52.3	40.9	13	7.5
87	4.5	2	51.3	41.9	13.2	7.6
88	4.5	3	52.5	40.9	12.3	7.6
89	4.5	3	50.4	41.4	11.9	7.5
90	4.5	3	51.4	40.3	11.3	7.4
91	5	1	49.8	39	10.4	7.1
92	5	1	48.5	38.3	10.1	6.9
93	5	1	49	39.2	10.9	6.8
94	5	2	50.3	40.3	11.7	7
95	5	2	50	41.2	11.4	7.3
96	5	2	50.5	40.2	11	7.3
97	5	3	50.1	38.9	9.8	7
98	5	3	48.9	38.5	11	6.9
99	5	3	48.6	38.9	11.7	7
100	5.5	1	48.7	38.7	11.2	6.7
101	5.5	1	49	39.8	11.3	6.6
102	5.5	1	49.1	37.9	11	6.5
103	5.5	2	50.1	39.3	11.4	6.8
104	5.5	2	50	39.1	11.5	6.9
105	5.5	2	49.7	38.9	11.6	7
106	5.5	3	49.8	38	11.2	6.7
107	5.5	3	49.5	38.5	11.3	6.5
108	5.5	3	48.7	37.6	11.3	6.4
109	6	1	48.5	36.7	10.9	6
110	6	1	49.2	37.1	10.5	6.1
111	6	1	49	36.8	10	6.2
112	6	2	49.2	37.5	10.9	6.3
113	6	2	49.5	37.1	11.2	6.4
114	6	2	48.3	37.5	11	6.5
115	6	3	47.8	36.5	10.9	6
116	6	3	49.2	36.9	10.7	6.1
117	6	3	49	37	10.6	5.9
118	6.5	1	48.3	36	10.8	6.1
119	6.5	1	47.8	36.1	10.7	6
120	6.5	1	47.3	36.4	10.7	6.1
121	6.5	2	48.9	36.8	11	6.3
122	6.5	2	48.5	37	11.2	6.3
123	6.5	2	49.1	37.3	10.9	6.4
124	6.5	3	47.2	36.8	10.7	6
125	6.5	3	47.3	36	10.6	5.9
126	6.5	3	46.7	36	10	6
127	7	1	47.1	36.1	10.1	5.5
128	7	1	47	36.2	10	5.6
129	7	1	46	36	10	5.4
130	7	2	48	36.8	10.7	5.8
131	7	2	48.2	36.3	10.9	5.6
132	7	2	48.7	36.3	10.8	5.8
133	7	3	47.6	36	10.2	5.3
134	7	3	47.9	36.1	10.2	5.3
135	7	3	48	35.9	10	5.4
136	7.5	1	47.2	35.7	8.1	4.8
137	7.5	1	47	34.9	8	4.9
138	7.5	1	46.8	35.6	8.2	5
139	7.5	2	46.6	35.9	8.4	5.3
140	7.5	2	47.8	35.8	8.5	5.4
141	7.5	2	47	36	8.7	5.5
142	7.5	3	46.8	35.4	8.2	5.2
143	7.5	3	46.7	35	8.4	5.3
144	7.5	3	46.5	35.1	8.3	5.2
145	8	1	46.8	35	6.7	4.3
146	8	1	46.7	34.8	6.6	4.2
147	8	1	47.9	35	6.5	4.3
148	8	2	46	35.4	6.9	4.9
149	8	2	46.9	35.2	7	4.8
150	8	2	46.8	35.4	7.1	5
151	8	3	46.9	35	6.9	4.7
152	8	3	46.8	35.7	6.5	4.5
153	8	3	46	35.8	6.4	4.5
